# Supplementary material for: Datasets of the environmental factors and management practices of the smallholder tomato production systems in the Colombian Andes
Source: Data Brief. 2019 Mar 20;24:103844. doi: 10.1016/j.dib.2019.103844 (PMC6441722; doi:10.1016/j.dib.2019.103844)
Supplement: Multimedia component 2 [file mmc2.csv]

Department	Municipality	Latitude.DD	Longitude.DD	Altitude.masl	pH	EC.dSm	NH4.ppm	NO3.ppm	K2O.ppm	P2O5.ppm	SOC.pct	Sand.pct	Silt.pct	Clay.pct	Slope.pct
Boyaca	Tinjaca	5.5623759	-73.642413	2128	5.8	0.61	14.3	18.1	203.6	151.2	1.52	29	44.2	26.8	5.7
Boyaca	Tinjaca	5.56088276	-73.651162	2164	5.9	0.33	8.9	1.4	326.5	77.9	2.51	24.7	46.6	28.7	4
Boyaca	Tinjaca	5.57676553	-73.642018	2117	5.5	0.35	5.3	1.1	203.6	39	1.31	12.2	40.5	47.4	5.9
Boyaca	Tinjaca	5.58046979	-73.669993	2205	4.8	0.41	11	3.2	55.4	29.8	3.07	16.2	48.8	35	5.7
Boyaca	Tinjaca	5.55755838	-73.663222	2140	5.5	0.27	8.9	0.4	100	148.9	1.88	14.7	60.6	24.8	3
Boyaca	Tinjaca	5.55260058	-73.67794	2277	5	0.1	6.6	0.9	222.9	20.6	3.2	27	49.7	23.4	4.1
Boyaca	Tinjaca	5.55613174	-73.68444	2216	5.6	0.11	25	1.4	172.3	27.5	3.37	32	42.8	25.1	5.2
Boyaca	Tinjaca	5.5597053	-73.696392	2324	5.2	0.09	21.6	0.4	133.7	13.7	1.49	29.6	43.1	27.3	4.9
Boyaca	Tinjaca	5.56974364	-73.657951	2140	5.7	0.4	11	9.8	507.2	130.6	1.61	18.9	58.4	22.7	0.7
Boyaca	Villa de Leyva	5.65734608	-73.578604	2088	7	0.26	4.5	1.3	283.1	247.5	1.65	13.1	40.9	45.9	1.3
Boyaca	Sutamarchan	5.66179359	-73.590085	2127	7	0.57	6.1	1.1	302.4	80.2	2.85	10.4	39.2	50.4	5.3
Boyaca	Sutamarchan	5.66729491	-73.598607	2206	7.5	2.14	0.9	17	120.5	295.6	0.93	20.9	76.1	3	5
Boyaca	Santa Sofia	5.68140104	-73.591257	2237	7.6	1.91	5.8	10.4	91.6	36.7	1	18.3	35	46.7	3.1
Boyaca	Sutamarchan	5.67470844	-73.603861	2341	7.5	0.43	5	0.2	66.3	18.3	1.38	45.7	32.7	21.6	14.6
Boyaca	Sutamarchan	5.6725164	-73.61811	2511	5	0.18	7	0.4	180.7	9.2	1.68	8.4	55.5	36.1	4.9
Boyaca	Santa Sofia	5.74678395	-73.582763	2150	5.4	0.07	7.3	0.6	84.3	25.2	1.07	30.1	34.3	35.6	3.6
Boyaca	Santa Sofia	5.73966828	-73.595444	2197	6.8	0.56	15.2	0.1	243.3	39	1.93	27.7	44.8	27.5	7.6
Boyaca	Santa Sofia	5.74186817	-73.608866	2389	6.5	0.21	5.9	0.8	72.3	213.1	2.01	28.5	49.7	21.7	12.6
Boyaca	Santa Sofia	5.75906788	-73.601731	2303	4.7	0.07	16.5	0.3	196.4	13.7	3.76	39.7	41.7	18.6	4
Boyaca	Santa Sofia	5.77192901	-73.594239	2198	4.9	0.1	17.9	0.6	279.5	22.9	3.15	27.4	38.9	33.7	13
Boyaca	Sachica	5.57060682	-73.548009	2222	5.5	0.97	3.3	2.5	114.4	71	0.68	30.7	48.2	21.1	3
Boyaca	Sachica	5.60534736	-73.560071	2133	5.6	1.26	18.7	13.8	144.6	183.3	0.78	39.1	46	14.9	4.2
Boyaca	Sutamarchan	5.62151541	-73.603655	2110	6.8	2.43	2.5	11.3	77.1	252.1	0.35	28.8	44.1	27.1	8.8
Boyaca	Tinjaca	5.58506229	-73.640687	2121	5.2	0.7	2.6	9.8	155.4	121.4	0.97	14.7	62.3	23	3
Boyaca	Tinjaca	5.58514378	-73.644284	2132	5.3	1.82	4.8	13.7	69.9	29.8	1.08	28.6	46.3	25.2	1.4
Boyaca	Tinjaca	5.60641522	-73.654946	2358	6.5	1.65	11.5	13.9	74.7	27.5	1.88	30.7	44.2	25.1	9.7
Boyaca	Tinjaca	5.60860435	-73.659772	2420	5.7	0.31	5.5	0.9	265	158.1	1.76	39	46.1	15	3.1
Boyaca	Sutamarchan	5.6195765	-73.653484	2452	5.1	0.16	4.7	1.5	136.1	9.2	1.73	26.7	48.2	25.1	6.9
Boyaca	Sutamarchan	5.62110442	-73.634718	2238	7.1	0.95	4.6	4.1	233.7	59.6	1.67	29	42.2	28.8	8.1
Boyaca	Tinjaca	5.60383739	-73.634363	2119	4.7	0.67	6.6	1	301.2	64.2	1.73	6.6	50.3	43	0.7
Boyaca	Sutamarchan	5.61148911	-73.627846	2117	6.4	0.31	2.2	6.8	192.8	73.3	2.69	16.4	54.6	29	3.8
Boyaca	Sutamarchan	5.62936891	-73.633159	2355	6.3	0.42	0.9	0.6	266.2	206.2	1.81	22.6	44.4	33	5.8
Boyaca	Sutamarchan	5.63782372	-73.636951	2462	6.3	0.34	2	0.6	184.3	142.1	1.4	24.9	42.2	32.9	8.1
Boyaca	Sutamarchan	5.65843523	-73.635651	2619	5.3	0.12	5.1	2	283.1	6.9	3.27	32.8	44.4	22.8	5.2
Boyaca	Sutamarchan	5.65472397	-73.618114	2387	6.3	0.35	1.9	6	138.5	311.6	1.63	25	46.2	28.8	5.4
Boyaca	Sutamarchan	5.64669041	-73.624995	2347	5.2	0.46	5.3	0.8	357.8	18.3	2.11	26.7	40.3	33	7.7
Boyaca	Sutamarchan	5.63088283	-73.623382	2221	7.4	1.83	0.6	0.3	150.6	27.5	1.27	20.9	48.2	30.8	11.5
Boyaca	Sutamarchan	5.64148464	-73.599976	2130	6.7	0.62	3	2.4	648.1	91.7	1.46	30.4	40.3	29.3	1.5
Boyaca	Sutamarchan	5.64386032	-73.592282	2090	5.7	1.38	7.2	17.9	230.1	52.7	1.08	6	52.5	41.5	4.2
Boyaca	Sutamarchan	5.65673153	-73.600157	2178	6	0.46	6.7	1	262.6	22.9	2.99	25.7	36.5	37.8	4.4
Boyaca	Santa Sofia	5.75208744	-73.611546	2505	4.7	0.08	7	2.9	186.7	18.3	3.01	37	49.7	13.4	8.4
Boyaca	Santa Sofia	5.75559066	-73.615751	2569	4.9	0.12	9.2	1.1	204.8	34.4	1.92	26.4	58.5	15	11.8
Boyaca	Santa Sofia	5.76458069	-73.61453	2534	4.8	0.1	5.2	3.1	253	6.9	3.12	39.7	42.9	17.3	7.5
Boyaca	Santa Sofia	5.78821408	-73.599764	2161	4.6	0.12	23.1	3.6	275.9	13.7	2.6	36.2	38.4	25.4	13.9
Boyaca	Santa Sofia	5.73769979	-73.615881	2515	4.8	0.1	6.4	3.3	260.2	9.2	1.63	38.6	42.3	19.1	6.9
Boyaca	Santa Sofia	5.72219625	-73.611362	2542	5.1	0.19	13.9	4.7	390.3	29.8	4.35	33.4	43.1	23.6	11.5
Boyaca	Santa Sofia	5.72264089	-73.592018	2295	5.4	0.12	4.4	3.8	254.2	25.2	2.96	36.5	56.6	6.9	4.9
Boyaca	Santa Sofia	5.70923357	-73.579077	2324	4.9	0.17	5.1	0.1	389.1	4.6	1.48	38.4	44.5	17.1	11.1
Boyaca	Santa Sofia	5.70451091	-73.590002	2336	4.7	0.11	7.4	9.4	343.3	6.9	2.59	8.5	38.5	53	5.7
Boyaca	Santa Sofia	5.69053217	-73.615481	2603	5.3	0.16	5.9	3.4	331.3	61.9	2.99	25.5	44.4	30.1	5.1
Boyaca	Santa Sofia	5.69617199	-73.602831	2481	4.9	0.11	1.6	3.5	319.2	4.6	3.28	23.9	38	38	8.3
Boyaca	Santa Sofia	5.70217214	-73.610116	2507	4.4	0.14	10.5	2.5	293.9	6.9	1.52	33.9	40.2	25.9	8.1
Boyaca	Santa Sofia	5.68617375	-73.586711	2224	7.1	0.9	1	10	304.8	52.7	0.89	15.8	34	50.2	4.9
Boyaca	Santa Sofia	5.68177883	-73.580158	2120	5.7	0.16	1.7	3.4	326.5	6.9	3.48	19.9	38	42.1	10.4
Boyaca	Villa de Leyva	5.67226235	-73.554049	2197	4.9	0.13	4.3	2.8	31.3	107.7	0.84	38.2	25.8	36	9.5
Boyaca	Villa de Leyva	5.67531384	-73.570292	2141	5.4	0.42	5.3	4	710.8	18.3	2.53	17.1	32.2	50.7	4.3
Boyaca	Villa de Leyva	5.62701181	-73.536141	2156	7.4	2.22	18.4	4.7	114.4	82.7	0.61	17.1	49.1	33.8	4.6
Boyaca	Villa de Leyva	5.63026381	-73.56137	2105	7.7	2.77	14.4	10.2	84.3	244.5	0.67	12.3	56.5	31.2	4.9
Boyaca	Villa de Leyva	5.62877092	-73.582009	2118	7.3	2.75	8.8	11.7	144.6	45.4	0.86	36.5	34.1	29.4	3.3
Boyaca	Villa de Leyva	5.64176263	-73.573271	2090	7.7	1.79	14.2	13.3	106	64.6	1.2	39.2	33.8	27	0.7
Boyaca	Villa de Leyva	5.63876687	-73.561782	2100	7.8	2.76	9.7	3	143.4	237.9	1.06	15.8	32.9	51.3	1.2
Boyaca	Villa de Leyva	5.65041726	-73.559193	2131	8.2	0.53	2.9	1	63.8	42.4	0.53	27.7	30.2	42.1	3.7
Boyaca	Villa de Leyva	5.64314622	-73.546665	2111	5.7	0.34	23.1	4.2	180.7	14.4	1.73	47.5	23.5	29	6.8
Boyaca	Sutamarchan	5.66070826	-73.58277	2091	7.7	0.5	3.7	3.2	63.8	94.6	0.85	28.3	34.1	37.6	2
Boyaca	Sutamarchan	5.62259232	-73.613982	2107	6.5	0.9	15.5	4.4	472.2	80.7	2.35	26.6	50.3	23	3.6
Boyaca	Villa de Leyva	5.66959596	-73.509368	2296	5.4	0.24	17.3	4.3	506	5.5	2.42	66	23.4	10.6	8.9
Boyaca	Villa de Leyva	5.67831492	-73.521509	2244	5.1	0.18	16.3	4.6	61.4	22.7	2.07	64.1	21.3	14.6	3.1
Boyaca	Villa de Leyva	5.6850157	-73.527758	2224	5.8	0.15	4.5	1.4	77.1	11.2	1.5	36.6	18	45.4	6.6
Boyaca	Villa de Leyva	5.67851097	-73.536142	2151	5.1	0.16	3.5	1.1	247	50.2	1.59	31	36.2	32.7	2.1
Boyaca	Villa de Leyva	5.65145489	-73.522894	2203	7.8	0.5	11	1.4	65.1	13.7	2.83	29.4	42.1	28.5	6.6
Santander	Confines	6.33158	-73.258266	1533	4.8	0.08	10.3	8.4	173.5	10.1	2.46	40.7	32.6	26.6	10.5
Santander	Confines	6.345463	-73.287586	1489	4.9	0.07	10.3	5.4	122.9	8.9	1.62	51.2	26.1	22.6	9.2
Santander	Confines	6.357339	-73.281376	1482	4.8	0.08	18.2	0.9	119.3	6.2	2.95	51.9	35.4	12.7	7.4
Santander	Confines	6.360368	-73.249029	1581	4.7	0.07	6.7	2.3	181.9	12.1	1.02	37.3	36.1	26.5	12.6
Santander	Confines	6.340922	-73.208678	1878	4.8	0.15	24	12.3	130.1	7.3	2.48	65.6	30.3	4.1	8.5
Santander	Confines	6.357226	-73.230047	1742	4.8	0.09	11.7	1.2	131.3	4.8	1.6	40.8	46.5	12.6	7.5
Santander	Confines	6.339062	-73.233007	1752	4.9	0.09	9.4	2	73.5	11.5	3.65	55	42.5	2.5	5.6
Santander	SanGil	6.59372	-73.14942	1614	5.1	0.17	3.7	0.3	44.6	6	1.47	33	38.2	28.8	4.3
Santander	SanGil	6.60099	-73.121913	1706	4.9	0.07	3	1.2	216.8	4.1	1.56	37.1	40.2	22.7	2.6
Santander	SanGil	6.616556	-73.093467	1619	6.4	0.5	3.8	1.4	166.2	6	1.68	31.1	54.3	14.6	5.9
Santander	SanGil	6.618371	-73.109032	1711	4.5	0.14	3.7	5.3	230.1	6.4	1.01	39.2	38.1	22.7	10.4
Santander	SanGil	6.641205	-73.114126	1690	4.6	0.13	9.6	2.3	189.1	7.3	1.61	43.2	36.1	20.7	9
Santander	Curiti	6.6459	-73.093053	1808	4.7	0.12	12.4	4.6	112	21.3	0.62	41.5	37.9	20.6	13.8
Santander	Curiti	6.644919	-73.063009	1691	5.1	0.15	8.4	3.8	273.5	22	1.31	39.2	36.1	24.7	6.5
Santander	Curiti	6.608379	-73.061811	1555	4.9	0.06	2.9	1.4	81.9	3.7	0.78	69.7	21.8	8.5	7.9
Santander	Curiti	6.57202	-73.054952	1613	5.8	0.3	3.7	10.8	831.2	24.7	2.39	14.6	54.5	30.9	12.4
Santander	Curiti	6.590004	-73.047434	1733	4.7	0.07	8.2	0.7	79.5	4.4	2.13	43.5	34.1	22.5	4.6
Santander	Curiti	6.594819	-73.05414	1653	4.8	0.12	5.4	0.8	385.5	3.7	2.17	35.5	42.1	22.4	11.3
Santander	Curiti	6.617001	-73.031626	1784	5.9	0.25	3.1	3.9	204.8	66.5	0.65	47.4	25	27.6	13
Santander	Curiti	6.571113	-73.090908	1532	4.8	0.1	4.8	1.5	196.4	4.4	1.01	50.1	29.7	20.2	14
Santander	SanGil	6.564388	-73.116053	1485	5.6	0.24	4.2	1.6	140.9	4.4	1.98	35.6	31.9	32.5	5.3
Santander	SanGil	6.549149	-73.087282	1740	4.6	0.1	5.8	3	185.5	6.2	2.12	33.3	34.1	32.6	11
Santander	SanGil	6.5194	-73.090577	1736	4.8	0.12	4	0.7	203.6	2.3	1.66	39.7	33.9	26.4	9.1
Santander	SanGil	6.493355	-73.089731	1499	5	0.06	3.5	1.4	85.5	2.5	1.13	56.1	33.8	10.1	8.2
Santander	SanGil	6.505871	-73.117068	1298	6.3	0.45	5.6	2.7	144.6	21.5	2.37	51.2	34.1	14.6	25.7
Santander	Confines	6.402768	-73.225242	1715	4.8	0.08	9.4	5.9	194	6.6	2.12	33.7	45.4	20.9	13.7
Santander	Confines	6.365608	-73.210975	1878	4.8	0.1	19.3	0.3	273.5	3.4	3.81	64.4	24.9	10.6	1.5
Santander	Paramo	6.366563	-73.191756	1763	5.1	0.09	22.2	0.3	328.9	4.4	4.1	50.5	39.1	10.4	11.9
Santander	Paramo	6.38436	-73.195518	1912	4.9	0.12	19.1	0.1	128.9	18.8	3.14	39.1	50.7	10.3	15.8
Santander	Confines	6.401459	-73.207989	1862	5	0.26	8.8	23.9	355.4	82.7	3.32	48.7	38.3	13	11.2
Santander	Paramo	6.393904	-73.176926	1550	4.7	0.26	14.2	12.7	92.8	30.5	1.81	66.1	27.8	6.1	7.4
Santander	Paramo	6.410659	-73.178943	1522	4.8	0.08	17.5	2.8	154.2	7.8	1.78	28.9	56.7	14.3	13.7
Santander	Mogotes	6.500758	-72.982252	1680	4.9	0.12	15.3	3.6	206	8.7	4.76	56	37.6	6.4	1.4
Santander	Mogotes	6.509549	-72.996984	1624	4.6	0.09	12.2	8.7	110.8	11	1.17	54.7	32.8	12.5	4.3
Santander	Mogotes	6.482092	-73.03123	1775	5.1	0.1	17.3	2.6	368.6	4.8	2.86	35.3	40.7	24	13.7
Santander	Mogotes	6.480793	-73.040887	1726	4.2	0.17	23.6	17.2	97.6	11.7	2.73	47.6	46	6.4	4.4
Santander	Mogotes	6.49411	-73.039149	1766	4.7	0.06	5.4	5.5	85.5	6.6	2.81	44.5	31.7	23.7	15.7
Santander	ValleDeSanJose	6.478744	-73.077135	1245	4.7	0.08	5.4	2.2	66.3	4.4	1.77	18.4	61	20.5	8.5
Santander	ValleDeSanJose	6.438618	-73.133312	1665	4.8	0.05	11	2.4	108.4	4.8	1.97	32.9	54.8	12.3	11.2
Santander	ValleDeSanJose	6.409393	-73.132025	1663	4.7	0.12	21.5	5.4	87.9	4.1	3.08	35.3	50.4	14.3	16.3
Santander	ValleDeSanJose	6.420675	-73.113435	1734	4.2	0.15	12.9	11.4	103.6	2.5	2.52	46.9	40.7	12.4	5.1
Santander	ValleDeSanJose	6.416951	-73.096551	2054	5.3	0.06	8.3	0.6	109.6	6.6	1	38.1	45.2	16.7	11.8
Santander	ValleDeSanJose	6.413742	-73.146595	1452	4.6	0.13	16.6	2.2	103.6	6.2	2.95	57.7	28	14.3	14.3
Santander	Paramo	6.43602	-73.170291	1479	4.3	0.16	7	13.7	104.8	18.1	1.89	39.6	24.6	35.8	21
Santander	Pinchote	6.486774	-73.148593	1835	5.1	0.09	13	0.9	281.9	73.8	1.89	26.7	45.7	27.6	9.4
Santander	Pinchote	6.466778	-73.161698	1795	4.7	0.08	14.7	0.5	86.7	3.4	3.42	49.4	29.1	21.5	13.6
Santander	Paramo	6.475522	-73.131759	1301	7	0.62	5.4	10.9	140.9	85.5	2.25	27.1	46.2	26.7	13
Santander	Pinchote	6.515479	-73.142033	1749	7.1	0.25	7.4	1.4	69.9	9.2	1.35	34.1	32.4	33.4	13.8
Santander	Pinchote	6.5312	-73.143635	1637	5	0.1	12.1	0.5	256.6	9.2	1.22	28.5	40.4	31.1	23.9
Santander	Pinchote	6.515012	-73.177266	1345	6.9	0.59	6.5	6.5	137.3	16.3	2.6	38.4	38.6	23	4.5
Santander	Pinchote	6.504822	-73.197128	1658	4.2	0.07	5.5	6.1	97.6	5	2.03	32.7	46.6	20.7	8.5
Santander	SanGil	6.58326	-73.173372	1684	4.9	0.11	8.6	4.9	127.7	7.6	1.19	24.7	48.4	26.8	13.9
Santander	SanGil	6.572314	-73.159014	1362	7.1	0.3	6.8	9.4	131.3	110	2.22	30.1	46.8	23	19.9
Santander	SanGil	6.557501	-73.204143	1236	5.9	0.17	7.6	5.1	94	19.2	2.37	38.9	46.4	14.7	9.1
Santander	SanGil	6.560137	-73.179692	1180	7.5	0.43	6.7	5	127.7	61.6	1.75	47	32.2	20.8	16.5
Santander	SanGil	6.513974	-73.060167	1571	5.5	0.13	7.6	3.9	131.3	10.5	1.06	51.5	31.9	16.6	7.4
Santander	SanGil	6.532967	-73.047835	1754	4.8	0.11	18	4.4	98.8	5.7	1.51	69.6	21.9	8.5	5.6
Santander	Mogotes	6.531481	-73.025397	1584	6.5	0.26	7.5	4.9	91.6	6.2	1.08	57.7	31.8	10.5	14.7
Santander	Mogotes	6.485417	-72.997188	1689	4.9	0.1	23.1	5.5	75.9	5	3.25	71.4	24.1	4.5	6.3
Santander	Mogotes	6.483927	-72.982566	1656	5.4	0.16	7.1	8.6	78.3	17.2	1.35	53.7	43.9	2.4	0.5
Santander	Mogotes	6.475775	-72.95334	1739	4.8	0.09	11.8	7.9	83.1	2.5	3.13	45.2	44.2	10.6	23.3
Santander	Mogotes	6.435711	-73.012951	1543	4.5	0.09	15.4	6.4	101.2	6.2	1.24	53.5	25.9	20.6	10.7
Santander	Mogotes	6.434055	-73.031369	1503	4.3	0.11	20.9	7.8	45.8	6.4	2.72	59.3	30.1	10.6	12.4
Santander	Mogotes	6.433632	-73.062633	1556	4.6	0.07	9	5.8	100	3.9	2.15	57.3	38.2	4.5	17
Santander	ValleDeSanJose	6.407459	-73.07572	1605	4.6	0.15	16.6	12.3	103.6	17	3.87	69.3	26.2	4.5	18.7
Santander	ValleDeSanJose	6.444676	-73.078191	1543	4.4	0.07	9.9	4.6	106	8.9	2.65	67.3	22.1	10.6	24.4
Santander	ValleDeSanJose	6.45922	-73.095933	1718	5	0.11	15	18.7	237.3	7.1	1.7	50	35.5	14.6	11.8
