# Supplementary material for: Datasets of the environmental factors and management practices of the smallholder tomato production systems in the Colombian Andes
Source: Data Brief. 2019 Mar 20;24:103844. doi: 10.1016/j.dib.2019.103844 (PMC6441722; doi:10.1016/j.dib.2019.103844)
Supplement: Multimedia component 3 [file mmc3.csv]

Latitude.DD	Longitude.DD	SamplePosition	pH	EC.dSm	NH4.ppm	NO3.ppm	K2O.ppm	P2O5.ppm	SOC.pct	Sand.pct	Silt.pct	Clay.pct
5.5997	-73.64629	InsideGreenhouse	7.36	2.88	51.48	117.66	545.47	471.76	1.34	33.74	27	39.27
5.5997	-73.64629	OutsideGreenhouse	5.66	0.33	13.53	6.95	46.77	138.14	2.34	36.12	22.79	41.1
5.59992	-73.65493	InsideGreenhouse	6.19	4.44	58.42	279.3	522.12	451.9	1.11	36.24	16.65	47.11
5.59992	-73.65493	OutsideGreenhouse	6.06	0.4	13.41	5.07	247.16	124.53	1.61	32.68	26.61	40.72
5.56696	-73.54379	InsideGreenhouse	7.09	1.87	43.48	47.1	205.16	34.79	0.88	36.72	24.59	38.69
5.56696	-73.54379	OutsideGreenhouse	6.32	1.33	41.73	41.73	97.46	122.99	0.66	24.52	26.64	48.84
5.56897	-73.54776	InsideGreenhouse	5.76	3.03	61.48	70.52	361.03	172.24	0.76	62.99	10.46	26.55
5.56897	-73.54776	OutsideGreenhouse	6.56	0.74	7.25	4.71	74.11	28.27	0.68	28.65	20.56	50.79
5.57822	-73.53723	InsideGreenhouse	7.55	2.93	56.24	132.44	631.58	2372.83	0.79	54.79	16.55	28.66
5.57822	-73.53723	OutsideGreenhouse	7.83	2.15	54.71	63.83	553.56	32.89	1.12	28.18	6.49	65.33
5.57294	-73.53574	InsideGreenhouse	7.89	2.97	36.32	72.64	497.85	345.75	0.93	52.12	14.55	33.33
5.57294	-73.53574	OutsideGreenhouse	7.14	2.15	41.75	59.9	101.74	2252.52	0.08	56.18	14.54	29.28
5.6063	-73.56381	InsideGreenhouse	7.78	2.33	43.6	78.12	388.52	276.78	0.66	42	16.57	41.43
5.6063	-73.56381	OutsideGreenhouse	7.64	0.84	18.15	19.96	58.75	546.57	0.25	52.15	16.55	31.29
5.73387	-73.60279	InsideGreenhouse	6.77	1.01	34.66	34.66	360.52	176.98	2.24	29.59	24.76	45.66
5.73387	-73.60279	OutsideGreenhouse	4.56	0.09	13.84	10.2	63.25	180.28	3.7	41.85	26.74	31.4
5.7491	-73.58936	InsideGreenhouse	6.77	1.97	40.46	44.14	460.61	208.35	4.07	51.51	3.48	45.01
5.7491	-73.58936	OutsideGreenhouse	5.81	0.27	21.35	5.15	51.86	239.46	4.34	53.52	5.53	40.96
5.74609	-73.59322	InsideGreenhouse	6.73	3.11	23.9	148.92	691.64	832.91	3.49	43.35	13.7	42.95
5.74609	-73.59322	OutsideGreenhouse	5.22	0.1	9.54	7.34	83.55	153.3	2.72	29.21	21.83	48.96
5.72636	-73.58957	InsideGreenhouse	6.34	1.83	20.17	33	173.76	427.46	2.35	31.27	32.02	36.71
5.72636	-73.58957	OutsideGreenhouse	5.41	0.18	5.84	2.55	1.95	214.4	1.78	23.47	46.08	30.45
5.72933	-73.6	InsideGreenhouse	6.54	2.89	33.09	125	500.14	2109.98	3.68	45.4	21.88	32.72
5.72933	-73.6	OutsideGreenhouse	5.15	0.1	8.84	4.42	13.02	396.41	1.4	45.32	23.96	30.72
5.72162	-73.5958	InsideGreenhouse	7.3	0.81	4.56	21.87	602.07	357.81	1.73	47.89	9.53	42.58
5.72162	-73.5958	OutsideGreenhouse	5.37	0.06	5.84	3.28	6.83	70.66	1.47	29.57	33.9	36.54
5.70499	-73.60337	InsideGreenhouse	6.94	2.18	25.63	58.59	13.96	618.81	2.18	35.43	21.79	42.77
5.70499	-73.60337	OutsideGreenhouse	5.16	0.19	13.18	4.39	11.02	393.96	3.16	31.4	25.85	42.75
5.70504	-73.60286	InsideGreenhouse	5.54	0.28	5.82	9.46	370.97	357.86	2.63	33.8	21.66	44.54
5.70504	-73.60286	OutsideGreenhouse	5.13	0.09	7.28	4.37	9.67	79.25	2.06	40.7	13.56	45.74
5.7175	-73.60461	InsideGreenhouse	7.06	2.14	23.72	69.33	457.64	403.91	3.19	54.74	1.42	43.84
5.7175	-73.60461	OutsideGreenhouse	4.92	0.22	25.53	5.92	14.96	254.99	2.47	45.88	7.61	46.5
5.68364	-73.58733	InsideGreenhouse	7.5	2.36	40.25	58.54	522.14	526.14	2.08	26.13	23.81	50.06
5.68364	-73.58733	OutsideGreenhouse	6.14	0.47	33.62	6.21	118.24	435.49	2.65	26.22	31.91	41.87
5.73195	-73.60014	InsideGreenhouse	6.12	1.24	31.09	43.89	482.82	611.2	3.46	46.49	7.53	45.98
5.73195	-73.60014	OutsideGreenhouse	5.74	0.14	7.27	2.55	14.99	253.73	2.45	30.61	21.65	47.74
5.70725	-7.36013	InsideGreenhouse	5.92	1.63	38.27	32.8	4424.75	746.32	1.62	22.36	29.8	47.84
5.70725	-7.36013	OutsideGreenhouse	5.68	0.54	5.12	2.56	36.69	259.12	0.85	7.83	44.15	48.02
5.69609	-73.60425	InsideGreenhouse	6.8	2.07	20.01	70.94	783.3	583.5	4.25	30.59	11.53	57.87
5.69609	-73.60425	OutsideGreenhouse	5.03	0.06	6.55	3.27	8.48	175.55	2.24	32.61	19.63	47.76
5.63568	-73.63783	InsideGreenhouse	4.2	2.5	62.27	77.84	527.57	1121.29	5.48	39.99	23.17	36.83
5.63568	-73.63783	OutsideGreenhouse	7.46	0.96	16.05	16.05	264.37	102.72	1.14	19.14	34.77	46.09
5.62646	-73.63412	InsideGreenhouse	7.18	2.24	42.58	34.07	331.83	300.71	1.11	26.65	30.97	42.38
5.62646	-73.63412	OutsideGreenhouse	7.56	0.54	8.84	7.48	303.05	339.28	1.51	28.8	32.96	38.24
5.67968	-73.62343	InsideGreenhouse	6.85	8.15	46.03	86.95	474.59	1297.23	1.73	28.62	31	40.38
5.67968	-73.62343	OutsideGreenhouse	5.31	0.32	23.18	4.09	74.43	475.29	2.64	32.73	22.83	44.44
5.62474	-73.59042	InsideGreenhouse	7.22	3.02	39.1	45.89	462.04	213.91	0.64	28.83	28.87	42.29
5.62474	-73.59042	OutsideGreenhouse	4.59	1.76	0.3	10.58	14.87	92.57	0.07	26.17	32.06	41.77
5.62104	-73.59815	InsideGreenhouse	5.97	3.04	0.19	21.93	383.53	112.77	0.81	27.35	18.57	54.08
5.62104	-73.59815	OutsideGreenhouse	7.24	0.56	0.23	7.45	82.38	155.79	1.48	35.19	20.66	44.15
5.62326	-73.61322	InsideGreenhouse	6.04	3.45	0.22	18.72	287.35	488.84	1.9	18.57	30.94	50.48
5.62326	-73.61322	OutsideGreenhouse	6.95	0.42	0.35	4.07	45.37	75.31	1.3	10.77	28.8	60.43
5.61935	-73.59302	InsideGreenhouse	7.55	3.05	0.28	27.12	289.65	474.94	0.88	35.1	22.71	42.18
5.61935	-73.59302	OutsideGreenhouse	7.61	1.74	0.12	18.74	65.01	96.09	0.08	33.77	3.87	62.36
5.66261	-73.58071	InsideGreenhouse	6.58	3.34	28.84	89.91	450.76	940.81	1.09	26.94	38.96	34.09
5.66261	-73.58071	OutsideGreenhouse	6.38	0.44	9.83	4.07	67.69	327.94	1.03	24.97	45.02	30.01
5.66613	-73.55704	InsideGreenhouse	4.4	0.48	36.84	35.47	187.31	118.23	0.56	37.78	35.09	27.13
5.66613	-73.55704	OutsideGreenhouse	4.75	0.14	13.59	3.4	38.27	93.8	0.36	33.95	36.99	29.06
5.68396	-73.5046	InsideGreenhouse	4.71	3.31	34.39	261.33	251.84	321.67	3.68	34.19	29.21	36.61
5.68396	-73.5046	OutsideGreenhouse	5.04	0.15	11.38	2.41	31.46	161.12	4.35	40.17	29.3	30.54
5.64318	-73.56898	InsideGreenhouse	7.05	4.06	22.12	49.34	641.8	775.98	1.6	24.69	32.97	42.34
5.64318	-73.56898	OutsideGreenhouse	6.52	0.32	6.11	3.39	491.73	412.69	1.72	18.83	30.84	50.32
5.6578	-73.57273	InsideGreenhouse	3.93	1.62	71.58	88.62	190.13	168.39	0.3	55.15	18.76	26.1
5.6578	-73.57273	OutsideGreenhouse	4.71	0.11	7.48	3.74	48.83	98.69	0.86	35.96	34.97	29.07
5.66042	-73.5825	InsideGreenhouse	7.11	2.04	16.89	30.41	316.23	106.78	1.2	32.3	38.8	28.9
5.66042	-73.5825	OutsideGreenhouse	5.23	0.6	7.83	6.81	43.19	373.82	3.89	12.48	43.15	44.37
5.65975	-73.56848	InsideGreenhouse	7.53	3.34	58.03	27.31	216.75	350.41	0.79	33.64	3.88	62.48
5.65975	-73.56848	OutsideGreenhouse	7.56	1.56	25.84	12.06	60.47	104.53	0.18	4.17	67.81	28.03
5.65957	-73.56709	InsideGreenhouse	7.69	2.21	24.16	48.33	228.42	114.77	1.38	20.51	47.28	32.21
5.65957	-73.56709	OutsideGreenhouse	7.77	0.52	7.53	11.63	30.06	121.95	1.29	31.03	34.18	34.79
5.66135	-73.58025	InsideGreenhouse	6.92	1.94	27.58	49.98	418.82	516.36	2.78	24.34	24.12	51.54
5.66135	-73.58025	OutsideGreenhouse	7.86	0.54	8.22	11.64	130.29	191.48	1.82	20.75	42.39	36.86
5.62419	-73.55083	InsideGreenhouse	5.22	4.11	72.88	144.06	317.3	606.61	2.68	15.46	21.69	62.85
5.62419	-73.55083	OutsideGreenhouse	6.08	0.62	11.87	7.46	146.95	890.97	2.29	29.63	21.7	48.67
5.56617	-73.53345	InsideGreenhouse	7.64	1.81	34.46	43.07	437.15	245.22	2.08	11.99	44.73	43.28
5.56617	-73.53345	OutsideGreenhouse	7.98	0.31	11.34	5.84	199.54	201.94	1.59	14.32	44.59	41.09
