# Supplementary material for: Datasets of the environmental factors and management practices of the smallholder tomato production systems in the Colombian Andes
Source: Data Brief. 2019 Mar 20;24:103844. doi: 10.1016/j.dib.2019.103844 (PMC6441722; doi:10.1016/j.dib.2019.103844)
Supplement: Multimedia component 4 [file mmc4.csv]

IDCycle	Department	DataSource	Municipality	Longitude.DD	Latitude.DD	Altitude.masl	LotArea.m2	CycleDuration.days	Density.plants.m2	Yield.kg.m2	IrrigVolumen.l.m2	Rainfall.mm	TotalN.kg.m2	P2O5.kg.m2	K2O.kg.m2
PA01	Santander	Survey	ValleSanJose	-73.11488	6.48086	1140	7500	84	1.2	1.2	268.8	733.77	0.0282	0	0
PA02	Santander	Survey	Paramo	-73.12845	6.47393	1120	5000	98	1.6	7.6	161.28	732.74	0.009	0.023	0.03
PA03	Santander	Survey	Paramo	-73.1957	6.38538	1427	2500	112	1.2	4.8	460.8	865.15	0.03384	0.04383	0.03274
PA04	Santander	Survey	Paramo	-73.17046	6.34847	1433	5000	112	1	1.6	403.2	821.3	0.01606	0.01824	0.01852
PA05	Santander	Survey	Paramo	-73.1928	6.39005	1800	1200	112	2.1	5.83	672	803.45	0.01406	0.02128	0.02102
PA06	Santander	Survey	Paramo	-73.1707	6.38896	1418	2500	112	2	3	967.68	917.13	0.03104	0.03453	0.03945
PA08	Santander	Survey	Paramo	-73.13233	6.47059	1244	15000	105	1.1	1.6	1088.64	910.45	0.01191	0.02132	0.01662
PA09	Santander	Survey	Paramo	-73.13505	6.47044	1284	5000	105	1.6	7	1555.2	589.14	0.01248	0.017	0.01548
PA10	Santander	Survey	ValleSanJose	-73.07372	6.477	1239	15000	84	0.7	1.03	193.54	884.65	0.01723	0.03189	0.01152
PA11	Santander	Survey	ValleSanJose	-73.08745	6.48252	1218	7500	112	1.2	5.87	2032.13	917.13	0.01	0.01362	0.00787
PA12	Santander	Survey	ValleSanJose	-73.09689	6.48195	1696	2500	112	1.5	4	204.29	912.12	0.00618	0.00623	0.00643
PA13	Santander	Survey	ValleSanJose	-73.09155	6.48346	1224	2500	112	2.2	3.2	812.85	890.89	0.0163	0.02126	0.02006
PA15	Santander	Survey	Paramo	-73.17968	6.4031	1607	5000	112	1.2	7.2	1102.08	851.32	0.00071	0.00063	0.00079
PA16	Santander	Survey	Paramo	-73.20046	6.39734	1905	7500	112	0.9	10.67	179.2	714.79	0.00646	0.00301	0.0127
PA17	Santander	Survey	Paramo	-73.19412	6.38737	1865	2500	112	1.6	8	314.88	1090.66	0.00295	0.00779	0.00552
PA18	Santander	Survey	Paramo	-73.18388	6.4191	1923	10000	112	1.3	1.4	413.28	895	0.00146	0.00072	0.00076
PA19	Santander	Survey	Paramo	-73.19498	6.38685	1870	7500	112	0.8	2.67	0	917.13	0.00332	0.00166	0.00351
PA20	Santander	Survey	Paramo	-73.19344	6.38768	1867	5000	112	1.1	6	0	895.44	0.00647	0.00064	0.00117
PA21	Santander	Survey	Paramo	-73.17812	6.38382	1852	10000	112	1.3	6	275.52	878.17	0.00312	0.00267	0.00033
PA22	Santander	Survey	Curiti	-73.03548	6.61859	1718	2000	126	1.2	3.3	32.4	995.1	0.00783	0.01653	0.00674
PA23	Santander	Survey	Curiti	-73.03164	6.61951	1793	3500	126	1.2	1.89	22.22	1018.98	0.00172	0.0044	0.00194
PA24	Santander	Survey	Paramo	-73.11909	6.404559	1606	2000	126	1.2	8	479.52	990.76	0.0314	0.0378	0.0348
PA25	Santander	Survey	SanGil	-73.12493	6.50242	1440	2300	98	1.7	6.7	1287.39	798.1	0.0045	0.00841	0.01193
PA26	Santander	Survey	Paramo	-73.11733	6.47839	1740	4000	98	2	3.3	450.58	820.73	0.04572	0.06272	0.04105
PA27	Santander	Survey	Pinchote	-73.2009	6.5217	1641	5000	112	1	11.88	975.42	872.6	0.01184	0.01673	0.01644
PA28	Santander	Survey	Curiti	-73.03619	6.61923	1716	2500	126	2	1.76	105.75	978.86	0.043	0.02148	0.0502
PA29	Santander	Survey	SanGil	-73.12645	6.5069	1743	8000	112	1.2	4.95	406.08	875.73	0.0593	0.09443	0.0755
PA30	Santander	Survey	Curiti	-73.03683	6.62024	1618	5000	126	1.2	8	259.2	1001.59	0.01464	0.02689	0.01554
PA31	Santander	Survey	Curiti	-73.03403	6.61835	1743	5000	133	1.3	8.8	656.64	967.71	0.00161	0.00338	0.00359
PA32	Santander	Survey	Curiti	-73.03229	6.61765	1740	2500	112	1.8	5.4	420.25	851.32	0.00512	0.01084	0.0046
PA34	Santander	Survey	Paramo	-73.16953	6.38865	1410	1030	112	1.9	7.96	2066.89	915.11	0.01275	0.0224	0.01342
PA35	Santander	Survey	Paramo	-73.15575	6.44967	1174	5050	112	1.2	5.94	0	896.01	0.01848	0.0141	0.02254
PA38	Santander	Survey	Paramo	-73.17107	6.38399	1430	21350	112	1.2	4.83	237.06	916.79	0.01862	0.0185	0.04448
PA39	Santander	Survey	Curiti	-73.07996	6.3967	1464	1320	112	1.1	7.95	136.15	909.94	0.00375	0.00744	0.01452
PA40	Santander	Survey	Curiti	-73.0802778	6.596333	1462	3900	119	1.1	2.56	8.62	916.79	0.00642	0.00931	0.00746
PA41	Santander	Survey	Paramo	-73.168333	6.411194	1408	13500	119	1.3	3.7	102.4	942.01	0.03225	0.0376	0.02995
PA43	Santander	Survey	Paramo	-73.167306	6.379972	1246	2826	126	1.7	3.11	27.52	846.8	0.0441	0.04418	0.05292
PA44	Santander	Survey	SanGil	-73.12704	6.50982	1180	5200	112	1.1	5.92	8.08	958.03	0.04453	0.0805	0.07031
PA46	Santander	Survey	Paramo	-73.167944	6.421944	1328	7550	119	1.7	2.62	0	1020.71	0.07008	0.07537	0.06855
PA48	Santander	Survey	Paramo	-73.20054	6.40085	1875	5000	126	0.6	3.7	0	995.1	0.01147	0.01562	0.00764
PA49	Santander	Survey	Paramo	-73.19962	6.40438	1881	1050	140	1.1	6.67	0	1120.23	0.04173	0.06098	0.04661
PA50	Santander	Survey	Paramo	-73.20037	6.39046	1880	4000	126	0.9	2.75	0	1014.3	0.00511	0.00886	0.00781
PA51	Santander	Survey	SanGil	-73.13552	6.48548	1230	15000	112	1.2	6.67	104.6	846.8	0.01139	0.01216	0.02226
PA52	Santander	Survey	Paramo	-73.17037	6.42733	1323	3300	126	1.2	1.97	904.84	915.13	0.03705	0.04658	0.03664
PA53	Santander	Survey	Paramo	-73.181667	6.410806	1475	2625	126	1.5	4.57	0	1003.14	0.03037	0.0707	0.05097
PA54	Santander	Survey	Paramo	-73.20338	6.40266	1854	2872	112	1.4	2.79	0	918.34	0.0371	0.02267	0.04453
PA55	Santander	Survey	Curiti	-73.08633	6.59886	1477	4500	112	1.2	3.56	288	919.67	0.01032	0.01622	0.0281
PA57	Santander	Survey	Paramo	-73.14081	6.46966	1394	13169	112	0.8	3.64	637.72	911.98	0.00548	0.00818	0.00698
PA58	Santander	Survey	Paramo	-73.20092	6.40339	1873	2051	140	1.5	2.93	0	1060.45	0.03181	0.01686	0.03793
PA59	Santander	Survey	SanGil	-73.126278	6.506889	1162	2300	112	1.5	3.48	100.17	870.31	0.0485	0.09421	0.0585
PA60	Santander	Survey	Paramo	-73.20066	6.400519	1871	3950	112	1.7	3.54	0	919.67	0.04427	0.02752	0.05648
PA61	Santander	Survey	Paramo	-73.14021	6.41917	1886	8520	112	1.2	2.82	237.97	870.48	0.00636	0.00892	0.01289
PA62	Santander	Survey	Paramo	-73.0817	6.28434	1180	1800	126	1.4	3.61	162	995.73	0.02729	0.02005	0.03637
PA63	Santander	Survey	Paramo	-73.10591	6.21945	1565	3000	126	1.5	3	48.6	995.73	0.02575	0.0399	0.0097
PA64	Santander	Survey	Paramo	-73.10482	6.24081	1400	5530	112	1.4	3.62	50	1068.16	0.0105	0.01324	0.0129
PA65	Santander	Survey	Paramo	-73.10643	6.22163	1555	1860	126	1.5	5.38	668.9	982.21	0.01471	0.02697	0.01885
PA66	Santander	Survey	Paramo	-73.10941	6.21953	1585	2190	126	1.3	5.37	497.1	1016.59	0.01231	0.01443	0.02618
PA67	Santander	Survey	Paramo	-73.12074	6.23294	1930	2400	140	1.2	4.67	0	1109.77	0.02997	0.0383	0.03447
PA68	Santander	Survey	Paramo	-73.10812	6.23405	1536	3500	112	0.9	2.63	230.4	884.37	0.02076	0.02265	0.0205
PA69	Santander	Survey	Paramo	-73.11803	6.24089	1865	4600	126	0.5	1.63	0	910.64	0.01408	0.01587	0.0113
PA70	Santander	Survey	Paramo	-73.10957	6.22595	1546	2540	112	1.1	3.15	217.7	903.54	0.02351	0.00661	0.02664
PA71	Santander	Survey	Paramo	-73.10784	6.2216	1568	1950	112	1.1	3.59	472.62	890.89	0.03025	0.04058	0.02976
PA72	Santander	Survey	Paramo	-73.12084	6.23975	1878	5000	126	1.1	1.8	0	940.99	0.0146	0.01868	0.01028
PA73	Santander	Survey	Paramo	-73.11915	6.23585	1880	3100	126	1.1	3.06	0	990.76	0.0131	0.01475	0.01294
PA74	Santander	Survey	Paramo	-73.10827	6.2464	1549	4500	112	1.1	2.67	409.6	900.97	0.04158	0.03121	0.02786
PA75	Santander	Survey	Paramo	-73.11268	6.23395	1762	4000	112	0.8	3.25	259.2	875.73	0.02387	0.02045	0.01135
PA76	Santander	Survey	Paramo	-73.11442	6.24365	1746	2500	126	1.1	3.2	0	955.44	0.05078	0.0957	0.0347
PA77	Santander	Survey	Paramo	-73.10121	6.24553	1406	5400	112	1.1	3.33	403.2	900.97	0.01079	0.00892	0.00985
PA78	Santander	Survey	Paramo	-73.08621	6.28583	1543	2500	112	1.2	4.8	645.12	892.31	0.03157	0.04814	0.02768
PA79	Santander	Survey	Paramo	-73.10304	6.25171	1427	4600	112	1.1	3.04	210.37	859.12	0.01207	0.01539	0.00843
PA80	Santander	Survey	Paramo	-73.16782	6.44524	1385	2500	112	1.2	1.2	2150.4	910.45	0.00369	0	0.0037
PA11_1_1	Santander	FollowUps	ValleSanJose	-73.08745	6.48252	1218	1850	105	2	8.1	249.12	230.98	0.03185	0.04484	0.07257
PA27_1_1	Santander	FollowUps	Pinchote	-73.2009	6.5217	1641	2500	108	1.4	4.8	202.17	232.57	0.01886	0.02581	0.06776
PA27_2_1	Santander	FollowUps	Pinchote	-73.2009	6.5217	1641	4275	164	1.4	12.7	136.67	423.47	0.03165	0.02029	0.049
PA33_1_1	Santander	FollowUps	Curiti	-73.08303	6.59635	1475	3200	102	1.4	6.6	311.85	230.98	0.02062	0.04161	0.05388
PA33_2_1	Santander	FollowUps	Curiti	-73.08303	6.59635	1475	3500	123	1.1	7.7	16.44	235.94	0.0324	0.04954	0.05211
PA34_1_1	Santander	FollowUps	Paramo	-73.16953	6.38865	1410	1100	98	1.1	2.4	816.9	204.69	0.01705	0.01966	0.01975
PA34_1_2	Santander	FollowUps	Paramo	-73.16953	6.38865	1410	1200	112	1.2	4.4	129.6	209.92	0.0264	0.04385	0.03343
PA34_2_1	Santander	FollowUps	Paramo	-73.16953	6.38865	1410	3500	109	1.1	3.5	54.52	244.78	0.01049	0.02078	0.01041
PA35_2_1	Santander	FollowUps	Paramo	-73.15575	6.44967	1174	4000	107	0.9	3.8	0	310.13	0.00478	0.01012	0.01219
PA35_2_2	Santander	FollowUps	Paramo	-73.15575	6.44967	1174	3000	125	0.7	3.5	5.58	240.93	0.00457	0.00611	0.00738
PA36_1_1	Santander	FollowUps	Paramo	-73.1591944	6.42730556	1263	2150	104	1.4	2.9	48.21	229.1	0.02939	0.01681	0.02295
PA37_1_1	Santander	FollowUps	Paramo	-73.1794167	6.4136111	1554	6912	93	1.5	8.8	142.52	201.11	0.03877	0.07079	0.06152
PA37_1_4	Santander	FollowUps	Paramo	-73.1794167	6.4136111	1554	7000	91	1.1	4.5	39.48	221.16	0.02725	0.02423	0.03218
PA37_1_5	Santander	FollowUps	Paramo	-73.1794167	6.4136111	1554	2400	109	0.8	2.8	273.6	66.34	0.02618	0.03053	0.03289
PA37_2_1	Santander	FollowUps	Paramo	-73.1794167	6.4136111	1554	18500	115	1.2	5.8	0	241.37	0.02913	0.021	0.03467
PA38_1_1	Santander	FollowUps	Paramo	-73.17107	6.38399	1430	21350	132	0.8	4.8	42.9	197.19	0.00391	0.00497	0.01072
PA38_1_2	Santander	FollowUps	Paramo	-73.17107	6.38399	1430	9500	132	0.8	4.7	4.04	282.45	0.01148	0.02243	0.01418
PA38_1_3	Santander	FollowUps	Paramo	-73.17107	6.38399	1430	21350	131	0.8	7.1	0	234.67	0.00919	0.01256	0.01599
PA38_1_4	Santander	FollowUps	Paramo	-73.17107	6.38399	1430	5000	95	1.2	3.1	44.82	59.3	0.01129	0.0177	0.01542
PA50_1_1	Santander	FollowUps	Paramo	-73.20037	6.39046	1880	4000	134	0.9	5.2	0	267.95	0.00986	0.01552	0.0143
PA62_1_1	Santander	FollowUps	Paramo	-73.0817	6.28434	1180	4000	101	1	1.8	8.64	217.77	0.01857	0.02496	0.02493
PA62_2_1	Santander	FollowUps	Paramo	-73.0817	6.28434	1180	1800	107	1.4	9.2	120	68.87	0.02506	0.0294	0.03389
P10	Boyaca	Survey	SantaSofia	-73.59504	5.7245	2190	3024	182	2.6	10.58	75.6	0	0.1085	0.13689	0.12022
P100	Boyaca	Survey	VillaDeLeyva	-73.5702	5.66079	2087	2800	184	3.2	10.71	550.8	0	0.02232	0.02437	0.05729
P101	Boyaca	Survey	VillaDeLeyva	-73.56898	5.64318	2086	2450	214	3.7	19.59	529.2	0	0.02758	0.02784	0.05601
P102	Boyaca	Survey	VillaDeLeyva	-73.56129	5.63973	2089	1960	215	3.3	12.24	423.36	0	0.03956	0.02932	0.08471
P103	Boyaca	Survey	Sutamarchan	-73.58804	5.66742	2119	1848	184	3.2	5.41	1028.16	0	0.0563	0.09764	0.0845
P104	Boyaca	Survey	VillaDeLeyva	-73.55746	5.61469	2116	2800	214	3.2	7.14	777.6	0	0.01466	0.02287	0.0394
P105	Boyaca	Survey	Sutamarchan	-73.58492	5.6633	2095	3675	184	2.7	10.88	1067.04	0	0.02468	0.02927	0.04161
P106	Boyaca	Survey	VillaDeLeyva	-73.55534	5.62987	2110	3360	182	3.6	28.57	1428	0	0.0522	0.08187	0.0892
P108	Boyaca	Survey	VillaDeLeyva	-73.54579	5.63324	2170	1680	214	3.6	11.9	598.75	0	0.07197	0.1148	0.08081
P11	Boyaca	Survey	SantaSofia	-73.58936	5.7491	2053	5040	184	1.3	5.56	621.72	0	0.08592	0.0757	0.08903
P111	Boyaca	Survey	VillaDeLeyva	-73.53468	5.62498	2153	2240	151	3.3	25	587.52	0	0.0754	0.10219	0.074
P112	Boyaca	Survey	VillaDeLeyva	-73.56848	5.65975	2102	4480	181	2.9	13.39	388.74	0	0.02517	0.05273	0.09723
P114	Boyaca	Survey	VillaDeLeyva	-73.50259	5.68431	2377	1050	212	3.3	5.71	418.61	0	0.07197	0.08121	0.1027
P115	Boyaca	Survey	VillaDeLeyva	-73.55903	5.63013	2110	2800	212	3.4	9.29	496.73	0	0.02572	0.03519	0.04503
P116	Boyaca	Survey	VillaDeLeyva	-73.5046	5.68396	2359	2450	212	1.7	4.9	453.53	0	0.01743	0.02027	0.03455
P117	Boyaca	Survey	VillaDeLeyva	-73.50509	5.68365	2358	1260	151	3.2	11.11	587.52	0	0.04797	0.0743	0.1359
P12	Boyaca	Survey	SantaSofia	-73.58531	5.74882	2000	1960	151	3.3	8.16	444.53	0	0.04891	0.05431	0.05603
P121	Boyaca	Survey	Sutamarchan	-73.60283	5.62082	2116	1750	242	3	11.43	705.6	0	0.05276	0.0643	0.13511
P122	Boyaca	Survey	Sutamarchan	-73.6013	5.62235	2114	4900	245	3.2	10.2	555.34	0	0.04162	0.06987	0.08521
P124	Boyaca	Survey	Sutamarchan	-73.6385	5.65058	2612	2275	181	2.9	8.79	1036.63	0	0.06392	0.07615	0.0682
P125	Boyaca	Survey	Sutamarchan	-73.62343	5.67968	2614	3360	212	3	16.07	659.75	0	0.07899	0.08109	0.13434
P126	Boyaca	Survey	Sutamarchan	-73.64002	5.65553	2675	2800	181	3.2	17.86	453.36	0	0.04336	0.04713	0.03293
P127	Boyaca	Survey	Sutamarchan	-73.64187	5.64743	2647	2240	184	2.5	13.39	239.4	0	0.05318	0.05136	0.05252
P128	Boyaca	Survey	Sutamarchan	-73.64291	5.64586	2616	3360	183	1.6	7.14	641.72	0	0.03608	0.0345	0.03458
P129	Boyaca	Survey	Sutamarchan	-73.64326	5.64594	2430	3360	181	3	11.9	1036.63	0	0.046	0.06759	0.0485
P13	Boyaca	Survey	SantaSofia	-73.59322	5.74609	2078	2625	184	3.3	6.1	270	0	0.09791	0.11193	0.26533
P130	Boyaca	Survey	Sutamarchan	-73.63783	5.63568	2461	3360	182	2.8	14.88	1554.94	0	0.0503	0.04093	0.0558
P131	Boyaca	Survey	Sutamarchan	-73.63384	5.63016	2365	5600	214	2.9	17.14	1159.02	0	0.02562	0.03274	0.02443
P132	Boyaca	Survey	Sutamarchan	-73.63412	5.62646	2353	728	212	2.7	13.74	376.32	0	0.13213	0.15481	0.1893
P133	Boyaca	Survey	Sutamarchan	-73.6321	5.62892	2340	3850	182	2.2	20.78	691.08	0	0.03003	0.04385	0.02787
P134	Boyaca	Survey	Sutamarchan	-73.63371	5.62712	2320	1120	188	2.7	13.17	691.08	0	0.06703	0.1197	0.048
P135	Boyaca	Survey	Sutamarchan	-73.63362	5.62575	2230	1120	181	2.9	14.29	453.36	0	0.13084	0.09784	0.1603
P136	Boyaca	Survey	Tinjaca	-73.64629	5.5997	2230	5670	181	2	14.11	306.63	0	0.06981	0.10696	0.0572
P137	Boyaca	Survey	Tinjaca	-73.65491	5.5984	2313	2940	181	3.4	10.2	851.52	0	0.05226	0.0664	0.0545
P138	Boyaca	Survey	Tinjaca	-73.65493	5.59992	2240	4410	212	2.5	18.14	982.63	0	0.06499	0.08167	0.08169
P14	Boyaca	Survey	SantaSofia	-73.60449	5.7078	2389	1300	214	3.1	13.85	259.2	0	0.0981	0.0414	0.0316
P140	Boyaca	Survey	Sutamarchan	-73.59666	5.62389	2122	1680	212	3.2	9.52	444.27	0	0.02778	0.03704	0.03459
P141	Boyaca	Survey	Sutamarchan	-73.59037	5.62454	2103	2520	183	2.8	15.87	1036.63	0	0.0752	0.09882	0.1089
P144	Boyaca	Survey	Sachica	-73.56109	5.60486	2136	1050	188	2.9	6.86	1382.17	0	0.1318	0.18948	0.1814
P145	Boyaca	Survey	Sachica	-73.54588	5.59446	2120	2240	182	2.9	13.84	518.31	0	0.012	0.016	0.006
P146	Boyaca	Survey	Sachica	-73.54455	5.58949	2153	2800	212	3.3	6.43	907.05	0	0.1554	0.09421	0.1911
P149	Boyaca	Survey	Sachica	-73.53899	5.58539	2163	3360	182	3.6	17.86	518.31	0	0.06207	0.06306	0.0883
P15	Boyaca	Survey	SantaSofia	-73.60014	5.73195	2336	5040	143	2.2	7.94	182.86	0	0.01738	0.03059	0.02349
P150	Boyaca	Survey	Sutamarchan	-73.59492	5.62418	2097	3430	188	2.5	10.5	1209.4	0	0.07317	0.0407	0.0581
P151	Boyaca	Survey	Sachica	-73.53574	5.57294	2199	2240	212	3.1	26.79	1842.89	0	0.06525	0.08832	0.11043
P153	Boyaca	Survey	Sachica	-73.53548	5.56788	2217	2240	243	3.3	13.39	1579.62	0	0.03374	0.0599	0.10231
P155	Boyaca	Survey	Sachica	-73.53748	5.56863	2270	2240	182	3.1	16.07	907.06	0	0.04087	0.06307	0.0634
P156	Boyaca	Survey	Sachica	-73.54379	5.56696	2198	840	183	3.6	23.81	302.36	0	0.03742	0.042	0.04931
P157	Boyaca	Survey	Sachica	-73.54776	5.56897	2216	2800	181	2.7	20	691.08	0	0.0576	0.07404	0.1157
P158	Boyaca	Survey	Sachica	-73.55006	5.57493	2207	1680	184	3	23.81	240.65	0	0.08343	0.12001	0.08322
P159	Boyaca	Survey	Sachica	-73.55133	5.57387	2225	2520	245	3.6	21.94	1313.07	0	0.0817	0.08881	0.1286
P16	Boyaca	Survey	SantaSofia	-73.6049	5.70811	2394	1488	149	3	12.1	432	0	0.06114	0.05508	0.06951
P161	Boyaca	Survey	Sutamarchan	-73.60832	5.62988	2105	2184	184	3.2	18.32	518.31	0	0.1309	0.06195	0.1378
P162	Boyaca	Survey	Sutamarchan	-73.6144	5.62347	2112	3360	150	3	6.55	485.51	0	0.09013	0.08797	0.12703
P163	Boyaca	Survey	Sutamarchan	-73.61469	5.62352	2110	3360	182	1.9	8.93	518.31	0	0.07231	0.05769	0.06633
P164	Boyaca	Survey	Sutamarchan	-73.6074	5.63165	2110	1316	182	3	12.16	235.87	0	0.0835	0.05906	0.1265
P165	Boyaca	Survey	Sutamarchan	-73.60411	5.63312	2107	4480	181	2.5	4.46	793.8	0	0.07486	0.07274	0.09904
P166	Boyaca	Survey	Sachica	-73.5287	5.58407	2070	1470	181	3.4	5.44	395.09	0	0.12988	0.1177	0.1543
P168	Boyaca	Survey	Sutamarchan	-73.61196	5.6345	2167	1680	151	1.8	1.79	129.56	0	0.01145	0.00629	0.00813
P169	Boyaca	Survey	Sutamarchan	-73.59986	5.64202	2140	2240	181	2.8	17.86	777.47	0	0.09179	0.08454	0.1338
P170	Boyaca	Survey	VillaDeLeyva	-73.5864	5.652	2109	2450	181	2.5	14.69	275.75	0	0.1036	0.1272	0.11755
P172	Boyaca	Survey	SantaSofia	-73.604985	5.717169	2427	3200	224	2.8	9.38	116.52	0	0.03719	0.06503	0.03374
P18	Boyaca	Survey	SantaSofia	-73.6	5.72933	2369	1800	241	3.3	10	134.06	0	0.0246	0.01733	0.0642
P19	Boyaca	Survey	SantaSofia	-73.60474	5.7283	2382	2200	273	3.6	3.64	395.67	0	0.03658	0.0611	0.08568
P2	Boyaca	Survey	SantaSofia	-73.60017	5.72453	2361	2520	184	2.7	11.9	167.96	0	0.05198	0.0723	0.0763
P20	Boyaca	Survey	SantaSofia	-73.59736	5.71824	2215	2520	153	3.4	8.73	789.81	0	0.04482	0.05982	0.0667
P21	Boyaca	Survey	SantaSofia	-73.5958	5.72162	2318	2100	153	3.3	20	268.5	0	0.05477	0.0623	0.0562
P22	Boyaca	Survey	SantaSofia	-73.59502	5.72767	2310	3200	192	2.2	6.88	355.28	0	0.06419	0.02993	0.02778
P23	Boyaca	Survey	SantaSofia	-73.59653	5.72818	2317	2960	182	2.5	8.45	490.19	0	0.0452	0.0541	0.0847
P24	Boyaca	Survey	SantaSofia	-73.5985	5.72329	2361	3000	183	3	13.33	705.02	0	0.01044	0.00216	0.01632
P25	Boyaca	Survey	SantaSofia	-73.59933	5.72496	2350	2040	183	3.2	5.88	1243.93	0	0.03362	0.02078	0.03773
P26	Boyaca	Survey	SantaSofia	-73.60022	5.71652	2386	1200	150	3.2	13.17	314.5	0	0.0765	0.0403	0.08235
P27	Boyaca	Survey	SantaSofia	-73.60151	5.72781	2382	2880	122	2.5	12.5	483.84	0	0.01726	0.02775	0.03488
P29	Boyaca	Survey	SantaSofia	-73.60286	5.70504	2389	2975	184	3	8	476.9	0	0.04273	0.04322	0.095
P3	Boyaca	Survey	SantaSofia	-73.60279	5.73387	2362	2700	153	3.7	13.33	1076.4	0	0.18108	0.1552	0.196
P30	Boyaca	Survey	SantaSofia	-73.59659	5.7072	2332	1680	153	3	14.88	720.72	0	0.08802	0.09169	0.06273
P31	Boyaca	Survey	SantaSofia	-73.6013	5.70725	2358	3200	153	2.5	8.12	592.36	0	0.0599	0.0886	0.1133
P32	Boyaca	Survey	SantaSofia	-73.60577	5.71413	2078	3150	183	3.5	7.62	194.86	0	0.0593	0.0811	0.1058
P33	Boyaca	Survey	SantaSofia	-73.61327	5.71906	2479	1736	183	3.2	13.82	289.27	0	0.10242	0.11083	0.2736
P35	Boyaca	Survey	VillaDeLeyva	-73.58025	5.66135	2394	2240	183	3.1	13.39	381.02	0	0.04921	0.04395	0.09525
P36	Boyaca	Survey	VillaDeLeyva	-73.5825	5.66042	2078	2500	182	2.4	19.2	97.69	0	0.11944	0.17106	0.20252
P39	Boyaca	Survey	VillaDeLeyva	-73.57717	5.66791	2083	2450	151	1.2	5.71	486	0	0.04565	0.05697	0.06369
P4	Boyaca	Survey	SantaSofia	-73.59908	5.72612	2351	1722	153	2.9	9.87	185.11	0	0.02025	0.01735	0.01802
P40	Boyaca	Survey	SantaSofia	-73.58816	5.6904	2383	2520	121	3.2	10.71	775.2	0	0.04786	0.07524	0.07531
P41	Boyaca	Survey	SantaSofia	-73.6041	5.71132	2383	2400	188	2.3	14.17	222.31	0	0.04666	0.05799	0.10549
P42	Boyaca	Survey	SantaSofia	-73.58826	5.69306	2386	2800	188	2.9	14.29	631.27	0	0.0804	0.07907	0.1699
P43	Boyaca	Survey	SantaSofia	-73.60542	5.69429	2528	1820	184	3.6	13.19	823.68	0	0.04016	0.05682	0.05011
P44	Boyaca	Survey	SantaSofia	-73.60425	5.69609	2490	2400	151	3.2	8.33	944.46	0	0.04719	0.07184	0.0536
P45	Boyaca	Survey	SantaSofia	-73.60796	5.69218	2519	1120	214	3.6	14.29	739.2	0	0.1319	0.12194	0.3053
P46	Boyaca	Survey	VillaDeLeyva	-73.56187	5.62817	2108	4900	184	3.3	12.24	291.76	0	0.03845	0.05623	0.04754
P47	Boyaca	Survey	Sutamarchan	-73.58427	5.67583	2150	1400	122	3.4	11.43	1142.4	0	0.09763	0.1025	0.21693
P48	Boyaca	Survey	SantaSofia	-73.59049	5.70254	2354	2800	153	2.9	9.29	493.63	0	0.0637	0.05493	0.04649
P49	Boyaca	Survey	SantaSofia	-73.59829	5.7234	2350	2450	184	2.9	8.16	162	0	0.04824	0.05333	0.0897
P5	Boyaca	Survey	SantaSofia	-73.59328	5.72751	2155	2800	181	2.9	7.14	320.64	0	0.0543	0.11503	0.0442
P51	Boyaca	Survey	VillaDeLeyva	-73.57224	5.65348	2110	5600	244	2.7	8.3	270.01	0	0.04434	0.04311	0.0623
P52	Boyaca	Survey	VillaDeLeyva	-73.5813	5.65968	2082	2240	183	3.1	7.59	483.28	0	0.1233	0.1053	0.1258
P53	Boyaca	Survey	VillaDeLeyva	-73.58842	5.65169	2084	1680	183	3	17.86	268.6	0	0.0793	0.06668	0.11018
P54	Boyaca	Survey	VillaDeLeyva	-73.58807	5.6524	2100	2400	122	2.1	13.33	326.59	0	0.063	0.106	0.136
P55	Boyaca	Survey	SantaSofia	-73.59352	5.69151	2254	2016	183	3.7	13.89	259.2	0	0.02357	0.03265	0.03658
P56	Boyaca	Survey	VillaDeLeyva	-73.57323	5.65839	2106	3360	183	2.2	8.33	604.7	0	0.07746	0.07338	0.13789
P57	Boyaca	Survey	SantaSofia	-73.59354	5.68215	2260	1500	212	3.3	10.67	1751.04	0	0.079	0.16956	0.116
P59	Boyaca	Survey	VillaDeLeyva	-73.57273	5.6578	2080	2240	181	2.7	7.14	514.08	0	0.02349	0.03993	0.03891
P6	Boyaca	Survey	SantaSofia	-73.60337	5.70499	2393	875	181	3.2	19.43	399.89	0	0.1215	0.1686	0.1973
P60	Boyaca	Survey	VillaDeLeyva	-73.56709	5.65957	2097	2520	183	3.6	7.94	1944	0	0.08191	0.06667	0.13743
P61	Boyaca	Survey	VillaDeLeyva	-73.5709	5.65614	2090	3920	243	1.8	5.61	639.74	0	0.10165	0.07759	0.09947
P62	Boyaca	Survey	SantaSofia	-73.5899	5.6942	2389	1932	181	3.5	11.65	686.66	0	0.07171	0.06523	0.12196
P63	Boyaca	Survey	VillaDeLeyva	-73.57175	5.64009	2094	2550	181	3.6	14.12	293.72	0	0.1338	0.21	0.214
P64	Boyaca	Survey	VillaDeLeyva	-73.56421	5.64032	2110	2800	184	3.2	8.93	879.28	0	0.05085	0.0665	0.06057
P66	Boyaca	Survey	SantaSofia	-73.60496	5.77609	2253	4480	183	2.5	6.14	360.76	0	0.031	0.04513	0.05688
P67	Boyaca	Survey	VillaDeLeyva	-73.57495	5.64078	2268	1960	304	3.1	3.32	493.63	0	0.11691	0.1237	0.1557
P68	Boyaca	Survey	SantaSofia	-73.58733	5.68364	2218	1680	151	2.8	10.12	518.4	0	0.1472	0.1261	0.2487
P69	Boyaca	Survey	SantaSofia	-73.59773	5.6812	2286	1750	212	3.6	10.29	529.5	0	0.0687	0.11781	0.1169
P70	Boyaca	Survey	VillaDeLeyva	-73.57178	5.66046	2086	3360	184	3.3	14.29	158.76	0	0.07793	0.0598	0.09857
P73	Boyaca	Survey	VillaDeLeyva	-73.57442	5.67136	2092	3060	181	3.3	3.92	230.4	0	0.11181	0.08297	0.1239
P74	Boyaca	Survey	VillaDeLeyva	-73.58657	5.65604	2108	1680	183	3.3	19.05	455.11	0	0.04395	0.04011	0.07354
P76	Boyaca	Survey	VillaDeLeyva	-73.56768	5.63221	2101	1680	212	2.7	16.67	1462.05	0	0.11209	0.09021	0.17452
P77	Boyaca	Survey	VillaDeLeyva	-73.53648	5.61847	2175	3360	243	2.4	8.93	403.14	0	0.067	0.0645	0.1055
P78	Boyaca	Survey	VillaDeLeyva	-73.55772	5.62729	2115	2240	151	2.7	13.39	431.93	0	0.01833	0.02902	0.04584
P79	Boyaca	Survey	VillaDeLeyva	-73.56076	5.63854	2106	2520	151	3.2	10.15	264.44	0	0.05566	0.06872	0.07751
P8	Boyaca	Survey	SantaSofia	-73.59074	5.72507	2126	2450	184	2.7	6.43	388.8	0	0.03262	0.02117	0.01472
P80	Boyaca	Survey	SantaSofia	-73.60698	5.74306	2343	1470	181	3.4	6.8	240.65	0	0.0714	0.0775	0.0579
P81	Boyaca	Survey	Tinjaca	-73.66138	5.56528	2150	4165	244	3.4	4.8	493.63	0	0.08343	0.06538	0.07145
P82	Boyaca	Survey	Tinjaca	-73.69736	5.55933	2329	1260	151	2.8	19.05	239.82	0	0.0997	0.16201	0.1121
P83	Boyaca	Survey	Tinjaca	-73.66385	5.55791	2140	4410	182	3.4	13.61	561.51	0	0.05104	0.0492	0.07565
P84	Boyaca	Survey	Tinjaca	-73.709	5.56983	2451	1260	214	3.4	3.97	499.92	0	0.09629	0.09003	0.129
P85	Boyaca	Survey	Tinjaca	-73.7142	5.56935	2554	945	181	3.2	8.68	357.88	0	0.08012	0.08078	0.1095
P86	Boyaca	Survey	Tinjaca	-73.63508	5.60403	2128	1680	184	3.6	14.29	518.31	0	0.09686	0.16186	0.1922
P87	Boyaca	Survey	VillaDeLeyva	-73.56599	5.66541	2133	1680	184	3.8	15.48	1101.6	0	0.11116	0.08404	0.13921
P88	Boyaca	Survey	VillaDeLeyva	-73.56096	5.66328	2185	3360	243	3.2	5.95	1621.62	0	0.04716	0.03711	0.04574
P89	Boyaca	Survey	VillaDeLeyva	-73.57362	5.67296	2097	1218	215	2.9	12.32	695.52	0	0.10588	0.0834	0.11
P9	Boyaca	Survey	SantaSofia	-73.58957	5.72636	2109	2400	183	3.5	10.5	117.94	0	0.1657	0.1134	0.1918
P90	Boyaca	Survey	VillaDeLeyva	-73.55704	5.66613	2232	1400	151	3.6	28.57	352.8	0	0.04329	0.05516	0.06719
P93	Boyaca	Survey	SantaSofia	-73.58553	5.71136	2260	1260	151	3.2	11.11	745.2	0	0.11362	0.15967	0.15242
P94	Boyaca	Survey	SantaSofia	-73.58734	5.70995	2263	2240	214	1.8	6.25	705.6	0	0.0618	0.0465	0.0863
P96	Boyaca	Survey	VillaDeLeyva	-73.55814	5.64692	2110	3360	214	3	11.01	1572.48	0	0.03996	0.03468	0.02391
P97	Boyaca	Survey	VillaDeLeyva	-73.56473	5.64651	2092	1260	120	3.1	9.52	230.4	0	0.03902	0.05471	0.05645
P98	Boyaca	Survey	VillaDeLeyva	-73.56565	5.64313	2093	4480	184	3.1	5.58	360.36	0	0.03692	0.02898	0.0543
P99	Boyaca	Survey	VillaDeLeyva	-73.5667	5.65909	2106	700	123	3.6	11.43	259.2	0	0.0624	0.0678	0.111
P15_L-01_1	Boyaca	FollowUps	SantaSofia	-73.60014	5.73195	2336	2835	152	3.9	8.09	585.95	0	0.05316	0.06761	0.10189
P15_L-01_2	Boyaca	FollowUps	SantaSofia	-73.60014	5.73195	2336	2835	149	3.9	2.68	294.31	0	0.01839	0.03395	0.03463
P15_L-01_3	Boyaca	FollowUps	SantaSofia	-73.60014	5.73195	2336	2835	141	3.5	2.45	549.67	0	0.03612	0.02741	0.08137
P15_L-01_4	Boyaca	FollowUps	SantaSofia	-73.60014	5.73195	2336	2835	118	3.9	4.37	327.13	0	0.01217	0.00754	0.02113
P15_L-03_1	Boyaca	FollowUps	SantaSofia	-73.60014	5.73195	2336	6300	151	3	5.01	199.36	0	0.0131	0.01483	0.01353
P162_L-01_1	Boyaca	FollowUps	Sutamarchan	-73.6144	5.62347	2112	3925	165	2.8	12.03	497.5	0	0.01412	0.00792	0.02519
P162_L-01_2	Boyaca	FollowUps	Sutamarchan	-73.6144	5.62347	2112	3925	184	2.8	7.91	489.34	0	0.018	0.01615	0.04023
P162_L-01_3	Boyaca	FollowUps	Sutamarchan	-73.6144	5.62347	2112	3925	140	3.3	3.7	541.67	0	0.00608	0.00959	0.02662
P162_L-01_4	Boyaca	FollowUps	Sutamarchan	-73.6144	5.62347	2112	3925	190	3.3	11.95	461.3	0	0.03279	0.05656	0.05144
P167_L-01_1	Boyaca	FollowUps	VillaDeLeyva	-73.55084	5.62346	2113	2000	172	3	9.11	498.33	0	0.04578	0.01519	0.11478
P167_L-01_2	Boyaca	FollowUps	VillaDeLeyva	-73.55084	5.62346	2113	4161	182	2.9	7.11	529.93	0	0.04528	0.01495	0.1175
P167_L-01_3	Boyaca	FollowUps	VillaDeLeyva	-73.55084	5.62346	2113	4161	143	2.9	2.55	473.78	0	0.01796	0.00596	0.04339
P167_L-01_4	Boyaca	FollowUps	VillaDeLeyva	-73.55084	5.62346	2113	4161	145	3	5.2	318.62	0	0.02796	0.00945	0.04544
P167_L-02_1	Boyaca	FollowUps	VillaDeLeyva	-73.55084	5.62346	2113	2000	183	2.8	7.91	529.2	0	0.06827	0.04728	0.09996
P167_L-02_2	Boyaca	FollowUps	VillaDeLeyva	-73.55084	5.62346	2113	2000	184	2.5	7.06	533.61	0	0.10716	0.06015	0.20547
P167_L-02_4	Boyaca	FollowUps	VillaDeLeyva	-73.55084	5.62346	2113	2000	173	2.5	4.94	358.96	0	0.04819	0.02154	0.04562
P171_L-01_1	Boyaca	FollowUps	SantaSofia	-73.59302	5.61935	2035	5544	159	3.4	11.12	1284.46	0	0.10784	0.07657	0.10345
P171_L-01_2	Boyaca	FollowUps	SantaSofia	-73.59302	5.61935	2035	5544	199	3.4	12.3	1522.33	0	0.0651	0.07632	0.1062
P171_L-01_3	Boyaca	FollowUps	SantaSofia	-73.59302	5.61935	2035	5544	176	3.4	11.11	844.84	0	0.01693	0.00512	0.0311
P171_L-01_4	Boyaca	FollowUps	SantaSofia	-73.59302	5.61935	2035	5544	198	2.9	14.87	1818.51	0	0.08313	0.08174	0.1403
P172_L-01_1	Boyaca	FollowUps	SantaSofia	-73.604985	5.717169	2427	1676	163	2.9	12.27	256.53	0	0.05992	0.10331	0.05492
P172_L-01_2	Boyaca	FollowUps	SantaSofia	-73.604985	5.717169	2427	1676	194	2.7	10.35	284.69	0	0.01834	0.04306	0.03705
P172_L-01_3	Boyaca	FollowUps	SantaSofia	-73.604985	5.717169	2427	1676	190	2.7	9.88	330.07	0	0.03583	0.04696	0.06562
P172_L-01_4	Boyaca	FollowUps	SantaSofia	-73.604985	5.717169	2427	1676	154	2.3	7.46	369.05	0	0.04761	0.10188	0.10131
P31_L-02_1	Boyaca	FollowUps	SantaSofia	-73.6013	5.70725	2358	2401	143	3.1	8.38	433.79	0	0.02697	0.0372	0.03692
P31_L-02_2	Boyaca	FollowUps	SantaSofia	-73.6013	5.70725	2358	2401	148	3.1	5.16	543.56	0	0.00887	0.00273	0.01428
P31_L-02_3	Boyaca	FollowUps	SantaSofia	-73.6013	5.70725	2358	2401	150	3.1	7.35	390.45	0	0.05618	0.05277	0.08256
P43_L-01_1	Boyaca	FollowUps	SantaSofia	-73.60542	5.69429	2528	1680	173	3.9	10.78	480.27	0	0.0542	0.04991	0.0336
P52_L-01_1	Boyaca	FollowUps	VillaDeLeyva	-73.5813	5.65968	2082	1470	145	3.1	13.01	263.83	0	0.0544	0.06993	0.08335
P52_L-01_2	Boyaca	FollowUps	VillaDeLeyva	-73.5813	5.65968	2082	1470	175	3.1	12.53	313.2	0	0.0622	0.15787	0.25863
P52_L-01_3	Boyaca	FollowUps	VillaDeLeyva	-73.5813	5.65968	2082	1470	153	3.1	10.1	296.46	0	0.04569	0.14948	0.16808
P52_L-03_1	Boyaca	FollowUps	VillaDeLeyva	-73.5813	5.65968	2082	3184	171	3	9.38	424.49	0	0.05118	0.0708	0.06295
P52_L-03_2	Boyaca	FollowUps	VillaDeLeyva	-73.5813	5.65968	2082	3184	197	1.9	9.69	106.42	0	0.05032	0.07262	0.06697
P52_L-03_3	Boyaca	FollowUps	VillaDeLeyva	-73.5813	5.65968	2082	3184	180	3	11.09	373.49	0	0.05437	0.10876	0.16886
P52_L-03_4	Boyaca	FollowUps	VillaDeLeyva	-73.5813	5.65968	2082	3184	177	2.8	10.26	450.19	0	0.02796	0.0138	0.0342
P68_L-04_1	Boyaca	FollowUps	SantaSofia	-73.58733	5.68364	2218	1764	151	2.6	6.98	569.42	0	0.01702	0.00393	0.05629
P68_L-04_2	Boyaca	FollowUps	SantaSofia	-73.58733	5.68364	2218	1764	166	2.6	7.6	615.1	0	0.02506	0.00818	0.0334
P68_L-04_3	Boyaca	FollowUps	SantaSofia	-73.58733	5.68364	2218	1764	157	2.6	10.28	664.1	0	0.06955	0.04443	0.06506
